# Supplementary material for: Behavior and Mechanism of Cesium Biosorption from Aqueous Solution by Living Synechococcus PCC7002
Source: Microorganisms. 2020 Mar 30;8(4):491. doi: 10.3390/microorganisms8040491 (PMC7232235; doi:10.3390/microorganisms8040491)
Supplement: Supplementary file 1 [file microorganisms-08-00491-s001.zip]

Archive with 3 entries (3 files):
- Figure S1.tif
- Figure S3.tif
- Figure S2.tif
